# Supplementary material for: Mitovesicles secreted into the extracellular space of brains with mitochondrial dysfunction impair synaptic plasticity
Source: Mol Neurodegener. 2024 Apr 14;19:34. doi: 10.1186/s13024-024-00721-z (PMC11017499; doi:10.1186/s13024-024-00721-z)
Supplement: Supplementary file 2 — Table S1. List of primary antibodies used for Western blotting and flow cytometry. [file 13024_2024_721_MOESM2_ESM.xlsx]

## Sheet: Sheet1
Full name(s) of the target protein(s)	Gene name	Common name or abbreviation	Host	Clone number	Dilution	Catalog number	Manufacturer	RRID
Actin, cytoplasmic 1	Actb	β-actin	Mouse	8H10D10	1:50,000	3700	Cell Signaling Technology	AB_ 2242334
Amine oxidase [flavin-containing] A, mitochondrial *	Maoa	MAO-A	Rabbit	EPR7101	1:750	ab 126751	Abcam	AB_ 11129867
Amine oxidase [flavin-containing] B, mitochondrial *	Maob	MAO-B	Rabbit	(N/A)**	1:500	NBP1-87493	Novus	AB_ 11008931
Amyloid-beta precursor protein	App	APP	Mouse	C1/6.1	1:1,000	(N/A)***		AB_ 2715853
Annexin A1	Anxa1	Annexin A1	Rabbit	EPR19342	1:2,000	ab 214486	Abcam	AB_ 2890907
Cytochrome c oxidase subunit 4 isoform 1, mitochondrial	Cox4i1	COX-IV	Mouse	mAbcam 33985	1:1,500	ab 33985	Abcam	AB_ 879754
DNA polymerase subunit gamma-1, mitochondrial	Polg1	POL-γ	Rabbit	EPR7296	1:500	ab 128899	Abcam	AB_ 11145308
Dynamin-1-like protein	Dnm1l	DRP1	Mouse	8	1:25,000	611113	BD Bioscience	AB_ 398424
Heat shock cognate 71 kDa protein	Hspa8	HSC70	Mouse	B-6	1:5,000	sc-7298	Santa Cruz Biotechnology	AB_ 627761
Malate dehydrogenase, mitochondrial	Mdh2	MDH2	Rabbit	(N/A)**	1:1,000	15462-1-AP	Proteintech	AB_ 2878143
Mitochondrial fission factor	Mff	MFF	Rabbit	(N/A)**	1:6,000	17090-1-AP	Proteintech	AB_ 2142463
Mitofusin-2	Mfn2	MFN2	Mouse	6A8	1:500	ab 56889	Abcam	AB_ 2142629
NADH dehydrogenase [ubiquinone] 1 beta subcomplex subunit 8 ****	Ndufb8	NDUFB8	Mouse	20E9DH10C12	1:3,000	ab 110413	Abcam	AB_ 2629281
Phosphorylated Dynamin-1-like protein (serine 616)	(N/A)#	p-DRP1	Rabbit	D9A1	1:1,000	4494	Cell Signaling Technology	AB_ 11178659
Notes: * Used for both flow cytometry and Western blot ** Polyclonal *** Non-commercial (produced in house) **** Provided as a commercial mix of four different antibodies against ATP5F1, NDUFB8, SDHB, UQCRC2. We took into consideration exclusively NDUFB8 (see Fig. 2d for more details) # Detects a post-translational modification, not the gene product
