# Supplementary material for: Mitovesicles secreted into the extracellular space of brains with mitochondrial dysfunction impair synaptic plasticity
Source: Mol Neurodegener. 2024 Apr 14;19:34. doi: 10.1186/s13024-024-00721-z (PMC11017499; doi:10.1186/s13024-024-00721-z)
Supplement: Supplementary file 3 — Table S2. MIFlowCyt Framework. [file 13024_2024_721_MOESM3_ESM.xlsx]

## Sheet: Sheet1
Framework Criteria	What to report	Please complete each criterion
1.1 Preanalytical variables conforming to MISEV guidelines.	Preanalytical variables relating to EV sample including source, collection, isolation, storage, and any others relevant and available in the performed study.	Source: 12-month-old C57BL/6 mouse brain; Collection: enzyme digestion and differential centrifugation; Isolation: a high-resolution iodixanol (OptiPrep™) step-gradient approach; Storage: resuspended in PBS. Analyzed after fresh isolation, never frozen.
1.2 Experimental design according to MIFlowCyt guidelines.	EV-FC manuscripts should provide a brief description of the experimental aim, keywords, and variables for the performed FC experiment(s) using MIFlowCyt checklist criteria: 1.1, 1.2, and 1.3, respectively. Template found at www.evflowcytometry.org.	MIFlowCyt checklist attached.
2.1 Sample staining details	State any steps relating to the staining of samples. Along with the method used for staining, provide relevant reagent descriptions as listed in MIFlowCyt guidelines (Section 2.4 Fluorescence Reagent(s) Descriptions).	EVs were incubated with 0.158 μg rabbit anti-MAO-A (Abcam Cat# ab126751; RRID:AB_11129867), or 0.025 μg rabbit anti-MAO-B (Novus Cat# NBP1-87493; RRID:AB_11008931) antibodies for 1 hour at 4°C with rotation. Subsequently, 0.5 μg donkey anti-rabbit Alexa Fluor 488 secondary antibody (Thermo Fisher Scientific) was added to all samples and incubated for 30 minutes at 4°C with rotation. EVs incubated…
2.2 Sample washing details	State any steps relating to the washing of samples.	EV samples were not washed due to their depletion during ultracentrifugation.
2.3 Sample dilution details	All methods and steps relating to sample dilution.	The original concentration of EVs was diluted to 1 X 109/μL using PBS. 10 μL of EV suspension were mixed with 10 μL of PBS and stained with antibodies. After staining, the EVs were further diluted with 1 mL PBS for flow cytometry.
3.1 Buffer alone controls.	State whether a buffer-only control was analyzed at the same settings and during the same experiment as the samples of interest. If utilized it is recommended that all samples be recorded for a consistent set period of time e.g. 5 minutes, rather than stopping analysis at a set recorded event count e.g. 100,000 events. This allows comparisons of total particle counts between controls and samples.	A buffer-only control (PBS) was used and analyzed at the same experimental settings, being recorded for the same period of time as the samples. This control revealed that the buffer contained extremely low number of particles compared to the EV samples.
3.2 Buffer with reagent controls.	State whether a buffer with reagent control was analyzed at the same settings, same concentrations, and during the same experiment as the samples of interest. If used state what the results were.	A buffer containing only antibodies was used and analyzed at the same settings and the same amout as the samples. This control revealed that the buffer contained extremely low number of particles compared to the EV samples.
3.3 Unstained controls.	State whether unstained control samples were analyzed at the same settings and during the same experiment as stained samples. If used, state what the results were, preferably in standard units.	Unstained control samples (EV only) were used and analyzed at the same settings as stained EVs. This control revealed that the fluorescence signals of unstained EVs were located between log 0 and log 1 (log10 scale).
3.4 Isotype controls.	The use of isotype controls is applicable to immunofluorescence labelling only. State whether isotype controls were analyzed at the same settings and during the same experiment as stained samples. If utilized, state which antibody they are matched to, the concentration used, and what the results were (Section 4.2, 4.3, 4.4). Due to conjugation differences between manufacturers if should be stated…	MAO-A and MAO-B antibodies derive from the same species (rabbit) and, accordingly, MAO-A data account already for the non-specific binding of rabbit primary antibodies and were considered as the isotype control normalization for MAO-B.
3.5 Single-stained controls.	State whether single-stained controls were included. If used state whether the single-stained controls were recorded using the same settings, dilutions, and during the same experiment as stained samples and state what the results were, preferably in standard units (Section 4.2, 4.3, 4.4).	The EV samples were labeled using only single fluorescence dye. Accordingly, single-stained controls are not necessary.
3.6 Procedural controls.	State whether procedural controls were included. If used, state the procedure and if the procedural controls were acquired at the same settings and during the same experiment as stained samples.	Procedural controls were not used.
3.7 Serial dilutions.	State whether serial dilutions were performed on samples and note the dilution range and manner of testing. The fluorescence and/or scatter signal intensity would ideally be reported in standard units (see Section 4.3, 4.4) but arbitrary units can also be used. This data is best reported by plotting the recorded number events/ concentration over a set period of time at different sample dilution. …	Serial dilutions were not performed.
3.8. Detergent treated EV-samples	State whether samples were detergent treated to assess lability. If utilized, state what detergent was used, the end concentration of the detergent, and what the results were of the lysis.	Detergent treated EV samples were not utilized.
4.1 Trigger Channel(s) and Threshold(s).	The trigger channel(s) and threshold(s) used for event detection. Preferably, the fluorescence calibration (Section 4.3) and/or scatter calibration (Section 4.4) should be used in order to report the trigger channel(s) and threshold(s) in standardized units.	Trigger channel used for event detection was the 405 nm FSC-small particle detection. Bigfoot threshold was set using two parameters with 'AND logic'. Forward Scatter (FSC) excited by the 488nm laser was set at 0.01% and side scatter (SSC) excited by the 488nm laser was set at 0.02%.
4.2 Flow Rate / Volumetric quantification.	State if the flow rate was quantified/validated and if so, report the result and how they were obtained.	The flow rate was not quantified.
4.3 Fluorescence Calibration.	State whether fluorescence calibration was implemented, and if so, report the materials and methods used, catalogue numbers, lot numbers, and supplied reference units for the standards. Fluorescence parameters may be reported in standardized units of MESF, ERF, or ABC beads. The type of regression used, and the resulting scatter plot of arbitrary data vs standard data for the reference particles …	The daily QC procedure programmed in the Bigfoot flow cytometer was implemented to calibrate fluorescence.
4.4 Light Scatter Calibration.	State whether and how light scatter calibration was implemented. Light scatter parameters may be reported in standardized units of nm2, along with information required to reproduce the model.	The daily QC procedure programmed in the Bigfoot flow cytometer was implemented to calibrate light scatter.
5.1 EV diameter/surface area/volume approximation.	State whether and how EV diameter, surface area, and/or volume has been calculated using FC measurements.	EV diameter, surface area and volume were not calculated in the Bigfoot flow cytometer. But the hydrodynamic size of EVs was obtained by using a nanoparticle tracking analysis machine.
5.2 EV refractive index approximation.	State whether the EV refractive index has been approximated and how this was done.	The EV refractive index was not approximated.
5.3 EV epitope number approximation.	State whether EV epitope number has been approximated, and if so, how it was approximated.	EV epitope number was not approximated.
6.1 Completion of MIFlowCyt checklist.	Complete MIFlowCyt checklist criteria 1 to 4 using the MIFlowCyt guidelines. Template found at www.evflowcytometry.org.	Please see the attached MIFlowCyt checklist.
6.2 Calibrated channel detection range	If fluorescence or scatter calibration has been carried out, authors should state whether the upper and lower limits of a calibrated detection channel were calculated in standardized units. This can be done by converting the arbitrary unit scale to a calibrated scaled, as discussed in Section 4.3 and 4.4, and providing the highest unit on this scale and the lowest detectable unit above the unstai…	The daily QC procedure prorammed in the Bigfoot flow cytometer and the annual preventive maintenance checked fluorescence and scatter calibration.
6.3 EV number/concentration.	State whether EV number/concentration has been reported. If calculated, it is preferable to report EV number/concentration in a standardized manner, stating the number/concentration between a set detection range.	1 X 109 EVs/μL was prepared in PBS to label them with antibodies.
6.4 EV brightness.	When applicable, state the method by which the brightness of EVs is reported in standardized units of scatter and/or fluorescence.	The brightness of EVs was not applicable.
7.1. Sharing of data to a public repository.	Provide a link to the experimental data in a public data repository.	Please see the attached MIFlowCyt checklist.
